# Supplementary material for: A Genome-Wide Association Study of Novel Genetic Variants Associated With Anthropometric Traits in Koreans
Source: Front Genet. 2021 May 13;12:669215. doi: 10.3389/fgene.2021.669215 (PMC8155599; doi:10.3389/fgene.2021.669215)
Supplement: Supplementary Table 1 — Identified independent signals at a previously reported gene with genome-wide significant associations. [file Table_1.XLSX]

## Sheet: Sheet1
Supplementary Table 1. Identified independent signals at previously reported gene with genome-wide significant associations.
SNP	Nearest Gene	Trait	Chr:position	Minor allele	MAF	Function	Discovery (No. of men=2,603, No. of women=2,869)			Replication (No. of men=19,571, No. of women=37,321)			Combination (No. of men=22,174, No. of women=40,169)
							β ± s.e	P value		β ± s.e	P value		β ± s.e	P value
rs1187115	HGMA1	weight - men	6:34172055	C	0.1604	-	1.61 ± 0.34	1.73 × 10-6		0.81 ± 0.12	9.27 × 10-12		0.89 ± 0.11	2.36 × 10-15
rs1592269	HGMA1	weight - men	6:34183057	G	0.1583	-	1.58 ± 0.34	2.94 × 10-6		0.79 ± 0.12	2.44 × 10-11		0.87 ± 0.11	9.97 × 10-15
rs28673163	-	weight - men	6:34178764	A	0.1579	-	1.57 ± 0.34	4.10 × 10-6		0.8 ± 0.12	1.68 × 10-11		0.88 ± 0.11	7.78 × 10-15
rs1187117	HGMA1	weight - men	6:34169074	G	0.1661	-	1.53 ± 0.33	5.17 × 10-6		0.77 ± 0.12	3.55 × 10-11		0.85 ± 0.11	1.59 × 10-14
rs1211163	HGMA1	weight - men	6:34169775	A	0.1661	-	1.53 ± 0.33	5.17 × 10-6		0.77 ± 0.12	3.55 × 10-11		0.85 ± 0.11	1.59 × 10-14
rs1776877	-	weight - men	6:34174908	G	0.1659	-	1.53 ± 0.33	5.17 × 10-6		0.78 ± 0.12	2.37 × 10-11		0.86 ± 0.11	1.05 × 10-14
rs10807137	HGMA1	weight - men	6:34183026	C	0.1664	-	1.52 ± 0.33	5.44 × 10-6		0.8 ± 0.12	6.90 × 10-12		0.87 ± 0.11	2.63 × 10-15
rs6457765	C6orf106	weight - men	6:34160945	A	0.1704	-	1.51 ± 0.33	5.53 × 10-6		0.74 ± 0.12	1.91 × 10-10		0.82 ± 0.11	8.74 × 10-14
rs56348792	GRM4	weight - men	6:34161299	T	0.1705	intron	1.51 ± 0.33	5.99 × 10-6		0.75 ± 0.12	1.06 × 10-10		0.83 ± 0.11	4.78 × 10-14
rs2797964	HGMA1	weight - men	6:34185755	C	0.1633	-	1.52 ± 0.34	6.63 × 10-6		0.78 ± 0.12	2.79 × 10-11		0.86 ± 0.11	1.40 × 10-14
rs370788671	HMGA1	weight - men	6:34205465	G	0.1626	-	1.52 ± 0.34	6.85 × 10-6		0.78 ± 0.12	3.47 × 10-11		0.86 ± 0.11	1.73 × 10-14
rs1554140708	-	weight - men	6:34197219	G	0.1657	-	1.49 ± 0.33	9.12 × 10-6		0.78 ± 0.12	1.71 × 10-11		0.86 ± 0.11	9.77 × 10-15
rs9469745	HGMA1	weight - men	6:34188467	G	0.1651	-	1.48 ± 0.33	9.74 × 10-6		0.77 ± 0.12	4.18 × 10-11		0.84 ± 0.11	2.86 × 10-14
rs1776898	HGMA1	weight - men	6:34194092	C	0.1652	-	1.48 ± 0.33	9.74 × 10-6		0.77 ± 0.12	4.52 × 10-11		0.84 ± 0.11	3.06 × 10-14
rs1759646	HGMA1	weight - men	6:34195447	C	0.1652	-	1.48 ± 0.33	9.74 × 10-6		0.77 ± 0.12	4.28 × 10-11		0.84 ± 0.11	2.88 × 10-14
rs76892715	CUX2	WHR - men	12:112930475	C	0.1641	intron	-0.01 ± 0.002	1.44 × 10-6		-0.01 ± 0.001	2.49 × 10-15		-0.001 ± 0.001	4.63 × 10-19
rs7484309	LINC02456	height - women	12:102779478	C	0.493	-	0.68 ± 0.13	4.26 × 10-7		0.26 ± 0.04	1.44 × 10-12		0.29 ± 0.04	3.39 × 10-16
rs7774122	GRM4	height - women	6:34162034	A	0.1651	-	0.89 ± 0.18	4.59 × 10-7		0.43 ± 0.05	2.43 × 10-18		0.45 ± 0.05	1.53 × 10-21
rs28673163	-	height - women	6:34178764	A	0.1579	-	0.9 ± 0.18	4.79 × 10-7		0.44 ± 0.05	1.53 × 10-18		0.46 ± 0.05	1.38 × 10-21
rs1187115	HMGA1	height - women	6:34172055	C	0.1604	-	0.89 ± 0.18	5.32 × 10-7		0.42 ± 0.05	6.24 × 10-18		0.45 ± 0.05	6.66 × 10-21
rs1171540913	-	height - women	6:34160289	G	0.1661	-	0.88 ± 0.18	5.67 × 10-7		0.43 ± 0.05	1.10 × 10-18		0.45 ± 0.05	8.57 × 10-22
rs10807137	HMGA1	height - women	6:34183026	C	0.1664	-	0.88 ± 0.18	6.88 × 10-7		0.43 ± 0.05	1.31 × 10-18		0.45 ± 0.05	1.06 × 10-21
rs1592269	-	height - women	6:34183057	G	0.1583	-	0.89 ± 0.18	6.95 × 10-7		0.44 ± 0.05	4.66 × 10-19		0.46 ± 0.05	5.25 × 10-22
rs9357174	HMGA1	height - women	6:34181995	C	0.1661	-	0.87 ± 0.18	8.23 × 10-7		0.42 ± 0.05	2.44 × 10-18		0.45 ± 0.05	2.28 × 10-21
rs146426492	PAN2	height - women	12:56723494	G	0.2306	intron	-0.78 ± 0.16	8.82 × 10-7		-0.66 ± 0.05	2.70 × 10-53		-0.67 ± 0.04	4.07 × 10-57
rs10080749	SMIM29	height - women	6:34218165	G	0.1691	-	0.88 ± 0.18	8.87 × 10-7		0.38 ± 0.05	1.31 × 10-15		0.41 ± 0.05	1.47 × 10-18
rs1776877	HMGA1	height - women	6:34174908	G	0.1659	-	0.87 ± 0.18	8.93 × 10-7		0.42 ± 0.05	2.97 × 10-18		0.45 ± 0.05	2.81 × 10-21
rs12530053	SMIM29	height - women	6:34232341	C	0.17	-	0.87 ± 0.18	1.12 × 10-6		0.37 ± 0.05	1.75 × 10-14		0.39 ± 0.05	3.96 × 10-17
rs6457765	C6orf106	height - women	6:34160945	A	0.1704	-	0.85 ± 0.17	1.22 × 10-6		0.42 ± 0.05	2.67 × 10-18		0.44 ± 0.05	3.53 × 10-21
rs9469738	GRM4	height - women	6:34163241	A	0.1631	-	0.86 ± 0.18	1.28 × 10-6		0.43 ± 0.05	2.45 × 10-18		0.45 ± 0.05	2.44 × 10-21
rs72648137	ANKRD52	height - women	12:56634827	C	0.2285	3'-UTR	-0.76 ± 0.16	1.31 × 10-6		-0.63 ± 0.04	9.28 × 10-48		-0.64 ± 0.04	7.81 × 10-52
rs76280383	RNF41	height - women	12:56603476	T	0.1748	intron	-0.85 ± 0.18	1.34 × 10-6		-0.54 ± 0.05	1.24 × 10-29		-0.56 ± 0.05	2.00 × 10-33
rs76459740	-	height - women	12:56592574	T	0.1745	-	-0.85 ± 0.18	1.63 × 10-6		-0.54 ± 0.05	2.23 × 10-29		-0.56 ± 0.05	2.64 × 10-33
rs118012224	HMGA1	height - women	6:34205822	C	0.1269	intron	0.95 ± 0.20	1.90 × 10-6		0.48 ± 0.05	1.13 × 10-18		0.50 ± 0.05	1.32 × 10-21
rs1044956108	-	height - women	6:34211341	GT	0.153	-	0.87 ± 0.18	2.10 × 10-6		0.45 ± 0.05	3.61 × 10-19		0.47 ± 0.05	4.80 × 10-22
rs370788671	HMGA1	height - women	6:34205465	G	0.1626	-	0.85 ± 0.18	2.17 × 10-6		0.45 ± 0.05	4.99 × 10-20		0.47 ± 0.05	6.40 × 10-23
rs1491131135	-	height - women	6:34237370	CGA	0.2024	-	0.79 ± 0.17	2.18 × 10-6		0.31 ± 0.04	3.07 × 10-12		0.34 ± 0.04	6.42 × 10-15
rs6937622	HMGA1	height - women	6:34204285	G	0.1611	-	0.85 ± 0.18	2.22 × 10-6		0.45 ± 0.05	1.03 × 10-19		0.47 ± 0.05	1.48 × 10-22
rs147736074	C6orf106	height - women	6:34222594	C	0.1662	-	0.85 ± 0.18	2.32 × 10-6		0.39 ± 0.05	1.15 × 10-15		0.41 ± 0.05	2.74 × 10-18
rs79658451	GRM4	height - women	6:34163084	C	0.1287	-	0.94 ± 0.20	2.34 × 10-6		0.47 ± 0.05	5.49 × 10-18		0.49 ± 0.05	5.90 × 10-21
rs988580242	-	height - women	6:34236134	AAAAAAC	0.1686	-	0.85 ± 0.18	2.53 × 10-6		0.37 ± 0.05	2.54 × 10-14		0.39 ± 0.05	6.58 × 10-17
rs7753429	HMGA1	height - women	6:34191878	C	0.1518	-	0.86 ± 0.18	2.76 × 10-6		0.46 ± 0.05	6.95 × 10-20		0.48 ± 0.05	9.52 × 10-23
rs1333044878	-	height - women	6:34233969	CA	0.153	-	0.87 ± 0.18	2.77 × 10-6		0.43 ± 0.05	9.76 × 10-18		0.45 ± 0.05	2.06 × 10-20
rs745630955	-	height - women	6:34243653	TC	0.1894	-	0.80 ± 0.17	3.03 × 10-6		0.34 ± 0.05	2.27 × 10-13		0.37 ± 0.05	3.56 × 10-16
rs9394201	SMIM29	height - women	6:34221604	C	0.1762	-	0.82 ± 0.18	3.06 × 10-6		0.38 ± 0.05	5.88 × 10-16		0.41 ± 0.05	9.98 × 10-19
rs2797963	HMGA1	height - women	6:34185749	C	0.1527	-	0.85 ± 0.18	3.09 × 10-6		0.45 ± 0.05	7.98 × 10-19		0.47 ± 0.05	1.32 × 10-21
rs138997002	HMGA1	height - women	6:34178593	T	0.1282	-	0.93 ± 0.20	3.26 × 10-6		0.48 ± 0.05	1.43 × 10-18		0.50 ± 0.05	1.54 × 10-21
rs9394205	SMIM29	height - women	6:34230031	C	0.1724	-	0.83 ± 0.18	3.33 × 10-6		0.37 ± 0.05	2.35 × 10-14		0.39 ± 0.05	5.76 × 10-17
rs148899910	-	height - women	6:34232259	C	0.1534	-	0.86 ± 0.18	3.37 × 10-6		0.43 ± 0.05	8.47 × 10-18		0.45 ± 0.05	2.28 × 10-20
rs1554146656	-	height - women	6:34232660	TCTC	0.1792	-	0.82 ± 0.18	3.43 × 10-6		0.37 ± 0.05	4.43 × 10-15		0.39 ± 0.05	9.83 × 10-18
rs1554140708	-	height - women	6:34197219	G	0.1657	-	0.82 ± 0.18	3.48 × 10-6		0.43 ± 0.05	1.41 × 10-18		0.45 ± 0.05	2.99 × 10-21
rs117741261	HMGA1	height - women	6:34206045	G	0.1285	intron	0.92 ± 0.20	3.50 × 10-6		0.47 ± 0.05	5.01 × 10-18		0.49 ± 0.05	8.13 × 10-21
rs6457762	-	height - women	6:34159419	C	0.2032	-	0.75 ± 0.16	3.61 × 10-6		0.38 ± 0.05	2.72 × 10-17		0.40 ± 0.04	1.82 × 10-20
rs9368804	-	height - women	6:34224309	C	0.1793	-	0.81 ± 0.18	4.67 × 10-6		0.37 ± 0.05	5.51 × 10-15		0.39 ± 0.05	1.15 × 10-17
rs4713761	HMGA1	height - women	6:34209281	A	0.1286	intron	0.91 ± 0.20	5.09 × 10-6		0.46 ± 0.05	8.50 × 10-18		0.49 ± 0.05	1.41 × 10-20
rs2797967	SMIM29	height - women	6:34224837	G	0.181	-	0.80 ± 0.18	5.19 × 10-6		0.36 ± 0.05	1.14 × 10-14		0.39 ± 0.05	2.81 × 10-17
rs9394204	SMIM29	height - women	6:34225269	C	0.181	-	0.80 ± 0.18	5.19 × 10-6		0.36 ± 0.05	1.13 × 10-14		0.39 ± 0.05	2.78 × 10-17
rs1150779	SMIM29	height - women	6:34215919	C	0.175	intron	0.80 ± 0.18	5.65 × 10-6		0.38 ± 0.05	1.43 × 10-15		0.40 ± 0.05	3.34 × 10-18
rs2780216	-	height - women	6:34224546	G	0.1722	-	0.80 ± 0.18	6.19 × 10-6		0.37 ± 0.05	1.79 × 10-14		0.39 ± 0.05	5.34 × 10-17
rs13201774	C6orf106	height - women	6:34225484	G	0.1722	-	0.80 ± 0.18	6.19 × 10-6		0.37 ± 0.05	1.79 × 10-14		0.39 ± 0.05	5.34 × 10-17
rs78420081	SMIM29	height - women	6:34231005	C	0.1247	-	0.91 ± 0.20	6.34 × 10-6		0.48 ± 0.05	1.18 × 10-18		0.51 ± 0.05	2.07 × 10-21
rs76863928	HMGA1	height - women	6:34207474	T	0.1606	intron	0.81 ± 0.18	7.15 × 10-6		0.45 ± 0.05	9.03 × 10-20		0.47 ± 0.05	1.83 × 10-22
rs11171781	SLC39A5	height - women	12:56627273	A	0.1664	intron	-0.80 ± 0.18	7.79 × 10-6		-0.59 ± 0.05	1.88 × 10-34		-0.61 ± 0.05	2.17 × 10-38
rs9469745	HMGA1	height - women	6:34188467	G	0.1651	-	0.79 ± 0.18	8.09 × 10-6		0.43 ± 0.05	1.09 × 10-18		0.45 ± 0.05	2.67 × 10-21
rs1776898	-	height - women	6:34194092	C	0.1652	-	0.79 ± 0.18	8.09 × 10-6		0.43 ± 0.05	1.17 × 10-18		0.45 ± 0.05	2.85 × 10-21
rs28539536	HMGA1	height - women	6:34187724	T	0.1276	-	0.89 ± 0.20	9.30 × 10-6		0.48 ± 0.05	1.91 × 10-18		0.50 ± 0.05	4.22 × 10-21
Age and residential area were included as covariants in all genetic models. Variants stated in manuscript are indicated in bold. Abbreviations: MAF, minor allele frequency; WHR, waist-hip ratio; β, regression coefficient; s.e, standard error.
