# Supplementary material for: A Genome-Wide Association Study of Novel Genetic Variants Associated With Anthropometric Traits in Koreans
Source: Front Genet. 2021 May 13;12:669215. doi: 10.3389/fgene.2021.669215 (PMC8155599; doi:10.3389/fgene.2021.669215)
Supplement: Supplementary Table 2 — Significant single tissue eQTL results for nine novel genetic variants and signals belonging to C6orf106 using the GTEx portal. [file Table_2.XLSX]

## Sheet: Sheet1
Supplementary Table 2. Significant single tissue eQTL results for nine novel genetic variants and signals belonging to C6orf106 using the GTEx portal
Gencode Id	Gene	Variant Id	SNP	p-value	NES	Tissue
ENSG00000272325.1	NUDT3	chr6_34273109_G_A_b38	rs1307273	1.90 × 10-7	-0.12	Muscle - Skeletal
ENSG00000272325.1	NUDT3	chr6_34269353_C_T_b38	rs1759637	1.20 × 10-7	-0.12	Muscle - Skeletal
ENSG00000196821.9	C6orf106	chr6_34268652_G_A_b38	rs9469761	1.10 × 10-5	-0.12	Muscle - Skeletal
ENSG00000272325.1	NUDT3	chr6_34269970_G_A_b38	rs1776890	3.50 × 10-10	-0.16	Muscle - Skeletal
ENSG00000196821.9	C6orf106	chr6_34269970_G_A_b38	rs1776890	1.30 × 10-4	0.094	Muscle - Skeletal
ENSG00000124614.13	RPS10	chr6_34269970_G_A_b38	rs1776890	1.30 × 10-4	-0.08	Muscle - Skeletal
ENSG00000272325.1	NUDT3	chr6_34271169_C_T_b38	rs13207853	7.30 × 10-9	-0.13	Muscle - Skeletal
ENSG00000272325.1	NUDT3	chr6_34270020_G_A_b38	rs2797961	1.30 × 10-7	-0.12	Muscle - Skeletal
ENSG00000272325.1	NUDT3	chr6_34269599_T_A_b38	rs200808496	3.50 × 10-10	-0.16	Muscle - Skeletal
ENSG00000196821.9	C6orf106	chr6_34269599_T_A_b38	rs200808496	1.30 × 10-4	0.094	Muscle - Skeletal
ENSG00000124614.13	RPS10	chr6_34269599_T_A_b38	rs200808496	1.30 × 10-4	-0.08	Muscle - Skeletal
ENSG00000196821.9	C6orf106	chr6_34193168_G_A_b38	rs6457765	2.70 × 10-5	-0.11	Muscle - Skeletal
ENSG00000196821.9	C6orf106	chr6_34254817_G_C_b38	rs147736074	3.80 × 10-5	-0.17	Muscle - Skeletal
ENSG00000196821.9	C6orf106	chr6_34257707_G_C_b38	rs13201774	9.50 × 10-5	0.15	Muscle - Skeletal
ENSG00000196821.9	C6orf106	chr6_34193522_C_T_b38	rs56348792	9.30 × 10-6	-0.11	Muscle - Skeletal
ENSG00000196821.9	C6orf106	chr6_34194257_T_A_b38	rs7774122	3.70 × 10-5	-0.11	Muscle - Skeletal
ENSG00000196821.9	C6orf106	chr6_34264564_T_C_b38	rs12530053	1.00 × 10-5	-0.12	Muscle - Skeletal
ENSG00000196821.9	C6orf106	chr6_34195464_C_A_b38	rs9469738	6.80 × 10-6	-0.12	Muscle - Skeletal
ENSG00000196821.9	C6orf106	chr6_34195307_G_C_b38	rs79658451	3.10 × 10-5	-0.22	Muscle - Skeletal
ENSG00000196821.9	C6orf106	chr6_34238268_C_G_b38	rs117741261	1.80 × 10-5	-0.24	Muscle - Skeletal
ENSG00000196821.9	C6orf106	chr6_34241504_T_A_b38	rs4713761	1.80 × 10-5	-0.24	Muscle - Skeletal
ENSG00000196821.9	C6orf106	chr6_34219947_C_T_b38	rs28539536	2.40 × 10-5	-0.23	Muscle - Skeletal
Variants stated in manuscript are indicated in bold. Abbreviations: NES, normalized effect size
