# Supplementary material for: A Genome-Wide Association Study of Novel Genetic Variants Associated With Anthropometric Traits in Koreans
Source: Front Genet. 2021 May 13;12:669215. doi: 10.3389/fgene.2021.669215 (PMC8155599; doi:10.3389/fgene.2021.669215)
Supplement: Supplementary Table 3 — Replication of 19 previously discovered loci in our study populations. [file Table_3.XLSX]

## Sheet: Sheet1
Supplementary Table 3. Replication of 19 previous discovered loci in our study populations
SNP	Nearest Gene	Trait	Already known for	Reference	Chr:position	Minor allele	MAF	Function	Discovery (No. of men=2,603, No. of women=2,869)			Replication (No. of men=19,571, No. of women=37,321)			Combination (No. of men=22,174, No. of women=40,169)
									β ± s.e	P value		β ± s.e	P value		β ± s.e	P value
rs12214804	HMGA1	weight - men	WHR, height	(Lotta et al., 2018; Wojcik et al., 2019)	6:34188866	C	0.165	-	1.48 ± 0.33	9.74 × 10-6		0.77 ± 0.12	4.18 × 10-11		0.84 ± 0.11	2.86 × 10-14
rs11066132	NAA25	weight - men	blood-pressure	(Kato et al., 2011)	12:112119171	C	0.157	intron	-0.01 ± 0.002	2.53 × 10-6		-0.01 ± 0.001	2.24 × 10-17		-0.01 ± 0.001	7.82 × 10-21
rs116873087	NAA25	weight - men	Gout	(Nakayama et al., 2020)	12:112230019	C	0.158	intron	-0.01 ± 0.002	4.38 × 10-6		-0.01 ± 0.001	3.70 × 10-17		-0.01 ± 0.001	1.56 × 10-20
rs11066280	HECTD4	weight - men	Serum uric acid levels, Hematological and biochemical traits	(Cho et al., 2020; Li et al., 2020)	12:112468206	T	0.158	intron	-0.01 ± 0.002	4.75 × 10-6		-0.01 ± 0.001	1.49 × 10-16		-0.01 ± 0.001	8.11 × 10-20
rs3782886	BRAP	weight - men	Mean corpuscular volume	(Chen et al., 2020b)	12:112736118	G	0.159	synonymous	-0.01 ± 0.002	4.91 × 10-6		-0.01 ± 0.001	1.48 × 10-16		-0.01 ± 0.001	7.03 × 10-20
rs79105258	CUX2	weight - men	Serum uric acid levels, Coronary artery disease	(Cho et al., 2020; Matsunaga et al., 2020)	12:112511913	C	0.158	intron	-0.01 ± 0.002	7.47 × 10-6		-0.01 ± 0.001	3.53 × 10-16		-0.01 ± 0.001	2.52 × 10-19
rs11066325	PTPN11	whrBMIadj - men	Low HDL-cholesterol levels	(Liu et al., 2020)	12:112930475	C	0.164	intron	-0.01 ± 0.001	2.96 × 10-6		-0.004 ± 0.001	4.57 × 10-10		-0.004 ± 0.001	7.14 × 10-13
rs671	ALDH2	whrBMIadj - men	Gout, BMI	(Wen et al., 2014b; Nakayama et al., 2020)	12:112241766	A	0.158	missense	-0.01 ± 0.001	5.07 × 10-6		-0.004 ± 0.001	1.10 × 10-11		-0.004 ± 0.001	2.87 × 10-14
rs11066001	BRAP	whrBMIadj - men	Mean corpuscular hemoglobin concentration, Alcohol dependence	(Sun et al., 2019; Chen et al., 2020b)	12:112119171	C	0.157	intron	-0.01 ± 0.001	6.62 × 10-6		-0.004 ± 0.001	8.98 × 10-12		-0.004 ± 0.001	2.76 × 10-14
rs11066015	ACAD10	whrBMIadj - men	Coronary artery disease, Serum uric acid levels	(Cho et al., 2020; Koyama et al., 2020)	12:112168009	A	0.158	intron	-0.01 ± 0.001	6.63 × 10-6		-0.004 ± 0.001	7.90 × 10-12		-0.004 ± 0.001	2.25 × 10-14
rs4646776	ALDH2	whrBMIadj - men	Gout, BMI	(Wen et al., 2014b; Nakayama et al., 2020)	12:112230019	C	0.158	intron	-0.01 ± 0.001	8.78 × 10-6		-0.004 ± 0.001	1.19 × 10-11		-0.004 ± 0.001	3.58 × 10-14
rs6913361	CYCSP55, KRT18P9	height - women	BMI	(Akiyama et al., 2017)	6:34179390	A	0.157	-	0.92 ± 0.18	2.96 × 10-7		0.43 ± 0.05	4.62 × 10-18		0.46 ± 0.05	3.41 × 10-21
rs10807136	HMGA1	height - women	Hand grip strength	(Tikkanen et al., 2018)	6:34178558	T	0.157	-	0.91 ± 0.18	3.63 × 10-7		0.43 ± 0.05	3.87 × 10-18		0.46 ± 0.05	3.20 × 10-21
rs2780215	AL354740.1	height - women	T2D	(Vujkovic et al., 2020)	6:34236973	G	0.13	-	0.99 ± 0.20	8.25 × 10-7		0.46 ± 0.05	1.15 × 10-17		0.49 ± 0.05	6.82 × 10-21
rs59412811	SMIM29	height - women	Total body bone mineral density	(Pei et al., 2019)	6:34218575	C	0.173	-	0.86 ± 0.18	1.04 × 10-6		0.38 ± 0.05	1.54 × 10-15		0.41 ± 0.05	2.08 × 10-18
rs10807138	HMGA1	height - women	Appendicular lean mass	(Pei et al., 2020)	6:34184938	G	0.182	-	0.83 ± 0.17	1.33 × 10-6		0.37 ± 0.05	1.73 × 10-15		0.40 ± 0.05	2.78 × 10-18
rs111643014	HMGA1	height - women	Sex hormone-binding globulin levels	(Ruth et al., 2020)	6:34165308	A	0.128	-	0.90 ± 0.20	6.03 × 10-6		0.48 ± 0.05	1.57 × 10-18		0.50 ± 0.05	2.44 × 10-21
rs9368805	SMIM29	height - women	Glomerular filtration rate	(Kanai et al., 2018)	6:34225075	T	0.172	-	0.80 ± 0.18	6.19 × 10-6		0.37 ± 0.05	1.79 × 10-14		0.39 ± 0.05	5.34 × 10-17
rs9469762	-	height - women	Body fat distribution	(Rask-Andersen et al., 2019a)	6:34236430	A	0.126	-	0.90 ± 0.20	8.12 × 10-6		0.46 ± 0.05	3.53 × 10-17		0.48 ± 0.05	7.68 × 10-20
Age and residential area were included as covariants in all genetic models. Variants stated in manuscript are indicated in bold. Abbreviations: MAF, minor allele frequency; β, regression coefficient; s.e, standard error; WHR, waist-hip ratio; BMI, body mass index; whrBMIadj; waist-hip ratio adjusted with body mass index; T2D, Type 2 diabetes; eGFR, estimated glomerular filtration rate.
